# Supplementary material for: Serum metabolome analysis in hyperthyroid cats before and after radioactive iodine therapy
Source: PLoS One. 2024 Jun 10;19(6):e0305271. doi: 10.1371/journal.pone.0305271 (PMC11164369; doi:10.1371/journal.pone.0305271)
Supplement: S1 File — (CSV) [file pone.0305271.s001.csv]

PARENT_SAMPLE_NAME		mevalonate	S-1-pyrroline-5-carboxylate	putrescine	spermidine	1-methylnicotinamide	12,13-DiHOME	5-hydroxyindoleacetate	2-oxoadipate	alpha-ketoglutarate	kynurenate	3-hydroxyisobutyrate	3-hydroxy-3-methylglutarate	cholate	hypoxanthine	guanine	9,10-DiHOME	linoleate (18:2n6)	laurate (12:0)	quinolinate	N6,N6,N6-trimethyllysine	N-acetylputrescine	N-formylmethionine	S-adenosylhomocysteine (SAH)	adenosine 5'-monophosphate (AMP)	5-methylthioadenosine (MTA)	N6-methyladenosine	allantoic acid	arachidonate (20:4n6)	arginine	argininosuccinate	aspartate	2-hydroxyphenylacetate	3-(4-hydroxyphenyl)lactate	phenylpyruvate	beta-alanine	carnosine	biliverdin	succinate	3-hydroxybutyrate (BHBA)	cholesterol	choline phosphate	cortisone	creatinine	cysteinylglycine	cystine	sphingosine	deoxycholate	desmosterol
CORN-04023	HYP_0	1.822934433	1.329368214	1.835809231	2.775481744	0.971863494	0.628838981	1.242643374	1.376142394	3.534420873	1.443934263	1.581452791	0.895159875		1.515296488	1.717088645	0.683397581	0.745163075	0.773962775	0.890268871	0.858004722	1.234889181	1	1.05834685	0.945113281	1.246184385	1.268626753	1.020008862	0.855738403	0.561164124	0.976983705	0.640301104	2.203635171	1.415058495	1.228420826	0.99750177	0.930046527	0.669888526	1.496096525	0.999682186	0.841643558	0.946157505	4.52104718	0.846884642	4.589625552	0.934013443	1.174334633	0.326056105	0.895296164
CORN-04024	HYP_1	0.529946496	0.768569862	1.72600615	1.814834205	1.207429838	0.403292836	0.905200353	1.19874699	1.504525587	1.030266434	1.321804093	1.177663884	11.1470296	1	0.967059021	0.499249706	1	0.662280749	0.964971413	0.782307525	1.014467625	1.055763807	0.908816346	1.231946156	0.864127784	1.459015213	1.443179331	1.165506636	0.57949649	0.69018028	0.443881623	2.186746406	1.127223994	1.088690348	1.306551946	0.951243706		0.946566923	1.067308668	0.877965202	0.95240856	1.578325843	1.356304676	1.820367956	0.874394437	0.817411211	0.809435284	0.598863879
CORN-04025	HYP_3	1.497497918	2.00794415	1.488023883	1.918676451	0.748791609	0.807186878	1.580229589	0.430457966	1.35903706	1.430616285	1.269659506	1.188147386	0.352770446	2.024361183	3.049324858	0.446547169	1.074154299	1.137078786	1.036950475	0.894516747	0.846402617	1.089897023	1.251291038	1.394767277	0.596491798	1.30336027	1.211829291	1	0.75858175	1.034510288	1.222789422	1.962835713	1.199358156	0.831179035	1.067911957	1.05716165	0.774051118	1.306290537	1.367456118	0.700217576	1.798217439	1.715539403	1.322694481		0.833003235	1.655140838	1.087732777
CORN-04026	HYP_0	6.034226475	0.687412262	1.094992549	1.156689628	0.572007213	0.276845231	0.934163862	0.982039355	1.364278135	0.748918078	1.308788876	3.304265309	0.55484817	1.204981547	1.491301856		0.636992785	0.733001773	1.506654176	1.008500808	0.787618798	0.929634753	0.778401288	0.840382975	1.876937067	0.733889002	0.884809662	0.645829392	1	0.941703376	1.042785743	1.011190849	1.107279522	1.287987535	1.020865735	0.958039676	0.673040182	1.12232342	1.017772103	0.926969014	0.886793946	1.24010986	0.753611791	3.613742817	1.826952366	0.824326228	1.183848117	2.113903335
CORN-04027	HYP_1	1.390614772	0.891026828	0.786244088	1.101208633	0.438236398	1.04475716	1.253468891	0.618177463	0.666993343	0.543087649	0.77944796	1.677897118	3.032877443	1.004091846	1.088970762	0.772661609	1.633271373	0.972599236	1.446389941	0.788392777	0.756634002	0.916183901		1.100777325	0.465054994	0.788392797	1.0343495	2.072608554	0.638687265	0.772792644	1.608530728	1.592532035	0.609591643	1.417477498	1.504428111	1.045159787	0.724850691	1	1	1.108096447	1		1.200802724		1.292408506	1.179159696	3.374911427	1.274529909
CORN-04028	HYP_3	1.705617689	2.30314157	0.809800589	1.552219418	1.062007823	0.771893462	1.964268156	1.615421851	0.58491901	0.45499502	0.93189824	1.485684786	1.473201987	1.990522064	1.88444857	0.828617235	0.875298674	1.036302744	1.679624121	0.889677917	0.539232535	0.940046836	0.952167888	1.433102664	0.35680773	0.946699024	2.131247002	1.749994066	1.209608144	0.914075328	2.540995789	1.396309392	0.631835018	1.840381906	2.679987074	1.085765689	0.725347133	1.142603476	0.848798756	0.969825409	1.279802047		1.635545083		1.078464289	3.625330783	1.664029721	1.027725025
CORN-04029	HYP_0	2.278127407	1.236892202	0.482432803	0.404998431	0.388353763	1.983591965		1.375459164	1.316229693	0.729185757	0.604467325	0.737694577	0.400725159	1.322915505	1.148253798	1.38642877	1.745686695	1.66152664	0.845611527	1.104091955	0.409409136	0.995115928	1.201140961	0.895004266	1.141034942	0.884567493	0.489756851	1.075719299	1.217716853	2.032219983	1.01576258	0.960983218	1.219312296	0.789182648	1.016583646	0.690607931	4.329848209	1.255072432	1.122460128	0.934217662	1.217407683	2.214263256	0.807211486		1.489739049	1.609253908	0.740443102	0.550289282
CORN-04030	HYP_1	0.206700347	1	0.369356213	0.391258131	0.844638758	2.122646199	0.444399895	0.903470358	1.012224153	0.600413347	0.378145694	0.988197843	0.378103033	0.463567667	0.343711724	1.912897442	1.372087162	0.972087058	0.828913312	1.068708925	1.179474396	1.032571516	0.805272283	0.883439189	0.699102607	0.720530934	0.936427722	1.170563605	0.860629713	0.533677964	0.574455389	1.464181271	0.854083408	0.778696812	1.100462104	1.135758429		1.370304548	0.509971388	1.565880962	0.910188268	0.436571788	1.358976305		0.910393555	0.586822326	0.709752156	0.322735666
CORN-04031	HYP_3	0.20417767	2.488126003	0.566795421	0.79719406	1.088282688	1.958979913		0.692546232	0.280956747	0.45656997	0.34482517	0.943676631	0.657952314	0.678670602	0.573917116	1.842741428	0.982764915	0.89310763	0.994388859	0.739090605	1.119452996	0.88036712		0.602692198	0.458244432	0.64973826	1.04098175	0.96486698	1.08434168		1.082154449	1.08808766	0.55559401	0.652270053	0.664468542	0.762008249		1.240926645	0.394615715	1.699283931	1.057225852		1.410696		1.226683556	1.817297548	1.105097012
CORN-04032	HYP_0	2.602164537	0.930866403	1.074240061	1.269954624	0.376929977	0.667786424	0.993475096	1.027457802	1.051566081	0.695847859	1.065886266	1.028974646	0.091562025	1.617744303	1.991793164	0.477830942	1.067286506	0.682065	0.729699451	1.113658146	0.651121659	0.835392655	2.062069266		1.138767541	0.804465677	0.656654482	1.150710522	1.196610904	1.525552901	1.038372106	1.366329718	1.034723285	1.019778216	1.378061762	0.818392297	0.97736675	1.229796014	2.818852186	1.113648897	1.447837125	1.418918419	0.779462097	0.918859755	1.097214249	2.355725961	0.412439392	2.96738099
CORN-04033	HYP_1	0.32199149	0.635353259	0.884385544	0.544673538	0.424966509	2.97788284		1	1.041244977	0.628904382	0.813076793	0.990237826	0.964365886	0.546526261	0.590376733	2.186066763	3.425716495	1.11499981	0.84615236	0.783401284	0.864416929	0.913151526	0.787312714	1.00089108	1.071420809	0.939825168	0.788220283	1.530411558	1.00038088	1.524785691	0.450313443	1.273725911	0.806268098	0.622990602	0.81999099	1	1.30295007	0.925422424	1.743627516	1.244433316	0.77152299	0.622537868	0.816562518		0.900449287	0.817973922	0.933082809	0.585070002
CORN-04034	HYP_3	0.402083157	2.527037066	0.624676911	1.461907683	1	4.287152303	0.999059688	1.168533575	1.286488975	0.691103088	0.787112513	1.176404436	13.05415411	1.820324404	2.699692096	2.46428988	2.505608484	1.097000116	0.700919416	0.884216215	0.853366959	1.08795543	3.580491806	1.035254526	1.142437554	0.631492681	0.976105292	1.88474556	1.048558947	2.118628761	1.277031355	1.187039159	0.87109813	0.608616088	1.295723489	1.055867026		2.094332206	1.236529848	1.175520332	1.55729172	0.625977917	1.062098727		1.177357276	4.21559741	1.087254086	0.701281866
CORN-04035	HYP_0	1.775651488	0.954706709	1.030798291	0.928162887	0.63225334	0.859070796	0.671067516	1.406171766	1.249738358	1.526670817	1.294743192	0.947066406		1.113506049	1.095409947	0.87340786	1.71014429	1.234638636	1.372083366	1.005980904	0.895529634	1.154496168	0.999359918	0.76128543	1.673748773	1.037261977	1.141445534	1.323196202	1.129147968	1.639496303	2.476121544	0.681770321	1.185453554	1.353117075	0.970640334	0.934256682	0.893114498	0.997985713	0.782340828	0.891827331	0.760636264	1	0.872046131		0.97904491	1	0.148962405	1.854443321
CORN-04036	HYP_1	1.279691556	0.321332736	1.620065689	1.083417702	1.211020878	0.971831002	1.095353333	1.574644834	1.688109986	1.471868775	1.018065708	1.159286493	1.019031877	0.822918595	1	1.302968055	0.96880465	0.912757697	0.551263231	1.322822795	1.180026053	1.322379997	1.136225508	0.720911935	1.457438162	1.004006573	1.562200601	0.909135796	0.916573942	1.512190427	1.114276996	1	1	1.146841486	0.52336682	1.136546459		1.310516704	0.524981777	0.924855426	0.814077837	0.489892545	1.520477967	0.732220559		0.545852511	0.455422044
CORN-04037	HYP_3	0.196262296	0.714328292	1.466226743	1.609831091	1.834010824	1.444480184	0.572855063	1.505356175	1.36694377	1.551141683	1.019838001	0.928660618	0.478614022	1.392773295	1.369004158	1.381138612	1.442430313	1.160771979	1.487348374	1.232092287	1.567723841	1.335607427	1.212587856	1.072139539	1.000561045	1.506357153	1.659845527	1.462417837	0.881268187	1.48050834	1.693872618	0.968861207	0.944355308	0.98014222	0.779232756	1.00887939	1.426902652	1.140892247	0.4521068	1.441152433	0.852815992	0.831243411	1.46890877		0.48469966	0.978933171	0.224986664
CORN-04038	HYP_0	9.201972275	0.991052213	0.916712935	0.982880584	0.733039032	0.918763385	2.056390062	1.377677772	2.46747695	1.33625996	1.369165265	3.977467155		2.047430922	2.578839283	0.960908501	0.812279822	2.509142519	1.468081202	1.353812277	1.183974421	0.970205842	1.999689281	0.980178216	0.997340611	1.06173765	0.688027249	0.938091952	1.366526179	2.78533695	1.23058492	0.880559503	1.591570075	1.278323858	1.692442369	1.180562558	8.189272336	1.46022425	3.598643265	0.780153733	1.371378987	1.780558176	0.588882001	0.603833009	1.847098273	2.331934428	0.044344084	1.308685153
CORN-04039	HYP_1	5.015365955	0.703651638	1.017678341	1.637973842	1.04648674	0.55876914	1.539619579	1.147040805	1.820000614	1.144863048	1.497723085	3.590754609	0.694228052	1.677881192	2.253785685	0.442541453	0.735130017	1.970863209	0.868374797	0.933820733	1.19526712	1.006924964	1.091357656	1.391496824	1	1.167725486	0.774537836	1.023947495	1.089149392	1.47154246	1	1.442023243	0.828275812	1	0.958311675	0.838944104	1.458125856	1.238858528	1.636254274	1.327789095	1.0495402	1.105485583	0.683974101	1.081140245	1.076727299	2.146207106	1.210982222	1.978583442
CORN-04040	HYP_3	1.669208641	0.642868261	1.172055562	1.522113633	0.66128628	0.348477742	1.310708575	0.55710522	0.946728466	1.000779382	1.106660524	3.454486507		0.897312759	1.252537646	0.817218982	0.536789878	1.549840856	0.881644518	1	1.24988116	1.06143738	0.942224874	1.510048346	0.770147219	1.219031646	1.151258152	0.846138173	1.010390963	0.848066971	0.816092866	0.916636585	1.144489332	0.911472095	1.041243271	0.791256631	1.312224512	0.84769661	0.772846004	1	0.722004913	1.321293162	0.839932564	1.600699642	0.908702108	1.273445342	0.177967485
CORN-04041	HYP_0	10.57896949	1.369103203	0.838275328	0.867769624	0.541567612	0.963542769	1.264657168	1.115471013	1.462629482	1	1.328184492	1.467347359	2.942381828	1.395875699	1.930400372	1.001587669	2.259729742	1.313516925	1.435640887	1.065235053	0.779512993	0.614640482	0.921431545	0.543624988	1.39280841	0.603637257	0.615279952	1.220726908	0.918272238	1.285113298	0.996389681	0.533482088	0.932277381	1.579548807	1.533218639	1.083705695	1.118973117	1.156585401	2.08780172	0.714132524	0.654039937	1.254378664	0.740364232	0.556591069	0.983456229	1.438291537	2.738576109	4.19769553
CORN-04042	HYP_1	6.145029457	0.964486277	0.95127616	1.179506151	1.272319489	2.170787195		0.49568758	0.379851127	0.533756225	1.583079343	0.804536041	2.232333573	0.382669914	0.395411813	1.842094542	1.433598882	1.34847304	0.962634242	0.583494369	1	0.535819791	0.562886457	1.12300692	0.950943883	0.508669614	0.900738959	0.402065845	0.94220581	0.526093628	0.449806415	0.441375167	0.460340751	2.169079547	0.771842221	1.388660025	0.86077806	0.454116015	1.004741682	0.417500048	1.173174395		0.929981844		0.609590303	0.418010742	1.226406814	5.231465223
CORN-04043	HYP_3	4.156962634	1.084359025	1.746758639	0.75255939	1.478407276	0.916781976		0.62180035	0.326311982	0.701795319	1.162199609	0.691177347	2.319334915	0.328587228	0.319185771	0.756430372	0.350555129	0.845863525	1.371175539	0.656189802	1.163878025	0.649414626		0.502986065	0.808503543	0.715330013	1	0.346342078	1.261591022	0.905007531	0.571736275	0.819595905	0.486379476	3.428802069	0.870311308	1.316860295		0.376617027	0.782376785	0.393540514	1.031503608	0.242958072	0.815862658			0.366984175	2.486105029	3.06727559
CORN-04044	F_CON	0.678407618	1.176388213	0.719347491	0.809492056	1.174179678	1.028168998	0.790978736	0.618308563	0.542033482	0.733812251	0.445017274	0.778814886	0.980651755	0.761166132	0.420293618	1.289753546	0.509702088	0.786396287		0.742959103	1.067146939	1.026084746	0.733222717		0.873580088	1	0.59669501	0.442256947	0.772125894	0.751126751	0.720350033	0.900136552	1.068849562	0.952444098	0.573844766	0.619150583		0.755922563	0.191005714	0.99344928	0.890792739	1.323521796	1	0.617809755	0.55407017	0.661662838	1.008860258	0.834625067
CORN-04045	F_CON	0.263595851	1.391497958	0.834915097	0.839147354	1.277067647	1.262122681	1.000940312	1.352796581	0.684803202	1.40814492	0.909944731	0.813876589	7.131897234	0.44127419	0.47317343	1.427033298	0.917348019	1.189066026	0.96587924	0.790095316	1.008694488	1.020919703	0.595884835	0.597032894	0.925769323	1.031120824	0.910704112	0.582843104	0.800659538	0.84143103	0.714294376	1.058214442	0.823842818	1.539302823	0.916999859	0.866278377	0.740849668	0.799190028	1.198645117	1.177844622	0.780213395	0.675599697	0.914776118	1.094027825	1.061133577	0.741623776	1.094806653	0.50514525
CORN-04046	F_CON	0.688855132	1.429836006	0.97369431	0.755973158	0.941469759	0.613960865	0.673883678	0.814466336	0.59736972	0.74999751	0.892677923	0.670484719	0.396221351	0.488894107	0.358511419	0.741912761	0.702379434	0.841440979		0.607614226	0.541788483	0.904740841	0.792967803	1	0.596910724	0.850456563	0.685444821	0.605690167	0.860340096	0.500186848	0.663639615	0.647223253	1.287849456	0.611032837	1.027491706	0.74901216		0.626404602	0.849865643	0.921226844	0.654941966	1.179196952	1.068736083		1	0.36405776	0.076568633	2.22471033
CORN-04047	F_CON	1	0.968955015	1.46533859	0.751019682	0.150595631	0.789569412	4.136512255	0.463810208	0.392282909	2.012955677	1.735664989	4.219110759	3.547777867	1.590348995	0.824804979	1.110283153	2.833108927	2.118075274	0.8839334	3.090852743	0.802359072	1.390153695	2.962272476	2.405441274	2.21105221	1.378151047	4.862856733	1.508296123	1.007488815	1.280552504	1.662157686	0.962606664	1.65855293	0.496776012	2.61711314	1.197117709	7.50028583	1.471001661	3.663879512	1.838982333	0.832557646	0.341600547	1.88285966	0.908783621	2.160952252	2.708414245		1.831190922
CORN-04048	F_CON	0.359531624	1.029551314	1.169890501	0.563506863	0.804652411		1.375871698	1.526967439	0.73952464	1.244526892	1.131777309	1.575703347		0.625385616	0.329844047	0.566886597	0.850761255	0.95960573	1.710770301	2.260067852	1.406105178	1.149234835	1.221673285	0.592985117	1.628886558	0.978904079	1.891782066	1.085490142	0.831747441	1.032109572	0.58509482	0.979888692	1.332810851	1.547136535	0.799788946	1.511581318	1	0.980436237	2.204554005	1.623491761	1.31879003	0.536360946	1.405198991	1.909685	1.289750064	1.373270045	0.819476844	0.183994757
CORN-04049	F_CON	0.928153792	0.692232076	1	1.072412162	1.012050008	1.699157959	0.911415002	0.549952729	1	1.020049801	0.806855262	1.02694782		1.423084651	1.697249228	2.086471222	0.724510882	1.342424159	1.005611141	1.01708004	0.875926924	0.72604134	1.000640082	1.38760072	1.023111513	1.260177373	1.128055193	0.668628668	0.823328165	0.942130862	1.004040822	0.467135127	0.768275924	0.678363639	0.793429374	0.648337753	2.410723151	1.127725502	2.067713138	0.562993033	1.958017387		0.82013952		0.551302637	1.380807005	0.09079401	0.414933579
CORN-04050	F_CON	0.509306408	0.976541705	0.884625774	1	1.154994122	2.51984275	0.772582993	1.051118759	0.567558904	0.7102876	1	0.416491794	47.59543043	0.753657048	0.492449434	2.540522889	1.802538382	1.578225157	3.763289037	0.811029763	0.985844295	0.66616754	0.907846902	1.25332259	1.159317197	1.127312462	0.847536816	0.872930544	0.939141997	0.559782916	0.742576845	1.056620158	0.403452645	0.8864924	0.574440034	0.937502673	0.976494216	0.916568254	1.081574254	1.073665839	0.811119156	0.387967227	1.15097556	0.461275559	0.845025536	0.815462936	16.30075416	0.972274975
CORN-04051	F_CON	0.348543059	1.440629031	1.396266964	1.046736316	2.808376998	2.073174127	0.49804062	0.998608327	1.488763116	1.044078685	0.641598949	0.884115997	0.715257671	0.406712197	0.430020399	3.040926415	1.260886311	1	2.068927219	1.02602922	1.257889349	1.293318168	1.277689741	1.194520808	1.264714652	1.336357322	0.992994038	0.436286568	1.118822761	1.023016295	0.773757879	1.026563756	1.144116656	0.640458154	1	0.647338	2.643862922	0.754751646	0.394253943	1.243696647	1.482987064	0.812563576	0.919718037	1.289106722	1.052166895	0.862797864		0.741885235
CORN-04052	F_CON	1.070162939	0.87862818	1.097195488	1.529855254	0.708596758	1.493196654	0.59175676	0.69905331	0.948489926	1.243987799	0.944514804	0.918241365	0.915966835	0.701467276	0.831730846	0.800714062	1.221320001	0.898207637	0.821515491	1.513965073	0.895599573	1.04907543	0.554646184	2.610351692	1.456578017	1.015175002	1.758006786	1.076975706	1.384432277	1.061852401	1.001721831	0.875666515	1.223554042	0.789653401	1.295669043	1.289974091	4.617852361	0.8314452	0.584457009	1.787899661	1.442038082	0.867021768	1.278491817	0.53127733	0.895780597	0.626541051		1.23383821
CORN-04053	F_CON	0.835723717	4.433234819	0.483972867	0.41809906	1.47206937	1.234715134	2.956473593	0.566622547	0.187187592	1.62625498	0.609514631	2.881383136	1	1.547911385	1.727122509	1.264969732	0.554352535	0.787513035	2.240970022	1.761691067	1.238957604	1.307465992	1.984252751	0.461607735	0.660809446	0.812089178	1.824044803	0.530781492	1.34308263	1.766193507	1.691223561	1.349859697	1.24581343	1.248812346	1.0567584	1.616152307	0.617935101	0.873036171	0.396023877	1.00348763	2.205218142		1.975820308	3.064834935	2.439882139	2.119766911	1	0.815249659
CORN-04054	F_CON	0.205047693	1.389959604	1.1986583	0.776674924	1.539648215	0.453457349	0.363886303	1.443197318	0.607556658	0.707609562	0.880092607	0.891782489	52.65095666	0.418426663	0.565088272	0.78498043	1.439152838	0.970341118	1.280141775	0.934914631	0.97930744	0.924580293	1.569330773	0.517887951	0.537587675	0.881704445	1.50058383	1.780167991	1.298244151	0.51502429	0.505508415	0.530683385	0.768255832	0.514883389	0.656212329	1.433383173		0.741620033	0.715632146	2.690547663	1.141640505		1.033537092		0.628016167	0.693558844		0.366681269
CORN-04055	F_CON	0.553139319	1.055148967	0.65268016	0.433231092	1.378319572	1.151540388	1.273516145	0.558602781	0.387906429	0.913876992	0.585890666	1	42.93267394	0.446753695	0.489781754	0.998412331	0.75814431	0.951145629		1.187432193	1.539770728	0.98271486	0.883399517	0.699734572	0.802411006	1.045084536	0.563175304	0.302216406	0.663266687	0.693385009	0.737778154	0.603574526	0.758602192	1.020805914	0.741207067	0.829858936		0.735008199	0.455705457	0.962185194	0.979943657		0.876233595	0.530397412	1.052028148	0.650306969	1.703902375	2.367022654
[truncated: 927 more columns]
